# Supplementary material for: Hippocampal spatial view cells for memory and navigation, and their underlying connectivity in humans
Source: Hippocampus. 2022 Sep 7;33(5):533–72. doi: 10.1002/hipo.23467 (PMC10946493; doi:10.1002/hipo.23467)
Supplement: Supplementary file 1 — APPENDIX S1 Supporting Information [file HIPO-33-533-s001.zip]

Archive with 3 entries (3 files):
- HIPO_23467_av191.mp4
- HIPO_23467_av232.mp4
- HIPO_23467_az033.mp4
